# Supplementary material for: Systemic lupus erythematosus is causally associated with hypothyroidism, but not hyperthyroidism: A Mendelian randomization study
Source: Front Immunol. 2023 Feb 13;14:1125415. doi: 10.3389/fimmu.2023.1125415 (PMC9968792; doi:10.3389/fimmu.2023.1125415)
Supplement: Supplementary file 2 [file Table_1.xlsx]

## Sheet: Supplementary Table 1
Supplementary Table 1: SLE, hyperthyroidism and hypothyroidism GWAS datasets.
	SLE	Hyperthyroidism	Hypothyroidism
Year	2015	2021	2021
Population	European	European	European
Sex	NA	Males and Females	Males and Females
Ncase	5201	962	26306
Ncontrol	9066	172976	187684
Sample size	14267	173938	213990
SNPs	7071163	16380189	16380461
Author	Bentham J	NA	NA
GWAS ID	ebi-a-GCST003156	finn-b-AUTOIMMUNE_HYPERTHYROIDISM	finn-b-E4_HYTHYNAS
SLE, systemic lupus erythematosus. GWAS, genome-wide association studies. SNPs, single-nucleotide polymorphisms. NA, not available.

## Sheet: Supplementary Table 2
Supplementary Table 2 SNPs used as valid instrumental variables for SLE on hyperthyroidism.
SNP	Exposure	Outcome	Chr	EA	OA	Position	β(exposure)	β(outcome)	SE(exposure)	SE(outcome)	EAF	P(exposure)	P(outcome)	Keep	F-statistic
rs10048743	SLE	Hyperthyroidism	2	T	G	213890232	-0.231112	-0.0166	0.0412056	0.0599	0.8179	2.04e-08	0.781801	TRUE	31.4581
rs10200680	SLE	Hyperthyroidism	2	T	C	223961877	-0.248461	-0.0205	0.0424835	0.062	0.169	4.96e-09	0.741401	TRUE	34.2039
rs1078324	SLE	Hyperthyroidism	5	A	C	149202268	-0.71335	0.1897	0.0781665	0.1127	0.0415	7.11e-20	0.0923103	TRUE	83.2845
rs10912578	SLE	Hyperthyroidism	1	G	A	173251856	-0.24686	0.0166	0.0309918	0.0495	0.685	1.65e-15	0.737999	TRUE	63.4465
rs1143679	SLE	Hyperthyroidism	16	A	G	31276811	0.582216	-0.0536	0.0399866	0.0719	0.1162	5.03e-48	0.4561	TRUE	212.002
rs12094036	SLE	Hyperthyroidism	1	C	T	183558174	-0.328504	-0.0264	0.0578595	0.0798	0.09217	1.37e-08	0.741	TRUE	32.2353
rs12524498	SLE	Hyperthyroidism	6	T	G	31444187	-0.673345	-0.2476	0.120793	0.1596	0.02042	2.48e-08	0.121	TRUE	31.0736
rs13019891	SLE	Hyperthyroidism	2	T	G	113829869	-0.562119	-0.0047	0.0290336	0.0465	0.4612	1.65e-83	0.9196	TRUE	374.848
rs13136219	SLE	Hyperthyroidism	4	T	C	102743687	-0.174353	0.0387	0.027787	0.0479	0.3674	3.5e-10	0.4188	TRUE	39.3709
rs13332649	SLE	Hyperthyroidism	16	G	A	85966683	-0.314711	-0.0082	0.0375683	0.0515	0.2774	5.43e-17	0.8733	TRUE	70.1747
rs1464446	SLE	Hyperthyroidism	3	T	G	146601295	-0.328504	0.0444	0.0401497	0.0605	0.1774	2.79e-16	0.4629	TRUE	66.9448
rs150180633	SLE	Hyperthyroidism	6	T	C	31010047	0.928219	-0.1215	0.0689573	0.3584	0.003727	2.66e-41	0.7346	TRUE	181.193
rs17849501	SLE	Hyperthyroidism	1	T	C	183542323	0.81093	0.0398	0.0498642	0.1216	0.03766	1.81e-59	0.7431	TRUE	264.478
rs2431697	SLE	Hyperthyroidism	5	C	T	159879978	-0.223144	0.0417	0.0292964	0.0474	0.3871	2.6e-14	0.3793	TRUE	58.0152
rs2459611	SLE	Hyperthyroidism	2	T	C	191939187	0.261365	0.0612	0.045245	0.1021	0.9463	7.62e-09	0.5488	TRUE	33.3698
rs2573219	SLE	Hyperthyroidism	2	C	A	233288667	0.587787	0.1199	0.0429292	0.0821	0.08503	1.13e-42	0.1443	TRUE	187.471
rs268124	SLE	Hyperthyroidism	2	T	C	65654364	0.18633	-0.0737	0.0323703	0.0476	0.6261	8.6e-09	0.122	TRUE	33.1339
rs2736332	SLE	Hyperthyroidism	8	C	G	11339965	0.277632	0.129	0.0320694	0.06	0.2621	4.83e-18	0.0314297	FALSE	74.9475
rs28361029	SLE	Hyperthyroidism	6	A	G	31220203	-0.385662	-0.171	0.0613604	0.1059	0.04908	3.27e-10	0.1063	TRUE	39.5037
rs28361029	SLE	Hyperthyroidism	6	A	G	31220203	-0.385662	-0.0819	0.0613604	0.3426	0.004967	3.27e-10	0.811	FALSE	39.5037
rs28834423	SLE	Hyperthyroidism	16	C	G	31351259	0.457425	-0.0034	0.0365295	0.0687	0.1287	5.65e-36	0.961	FALSE	156.802
rs34703115	SLE	Hyperthyroidism	2	C	T	40282854	-0.616186	-0.0661	0.104778	0.1294	0.03352	4.08e-09	0.609399	TRUE	34.5847
rs35000415	SLE	Hyperthyroidism	7	T	C	128585616	0.587787	0.0725	0.041539	0.0644	0.1491	1.86e-45	0.2606	TRUE	200.229
rs35251378	SLE	Hyperthyroidism	19	A	G	10459969	-0.235722	-0.0938	0.0324266	0.0524	0.2624	3.61e-13	0.0733703	TRUE	52.8442
rs353608	SLE	Hyperthyroidism	11	G	A	35101738	0.18633	0.0005	0.0280198	0.0463	0.5333	2.93e-11	0.9915	TRUE	44.2217
rs3747093	SLE	Hyperthyroidism	22	A	G	21984379	0.262364	-0.0607	0.0345055	0.0503	0.3124	2.88e-14	0.2273	TRUE	57.8138
rs4274624	SLE	Hyperthyroidism	2	T	C	191958656	-0.559616	-0.1888	0.0326791	0.0553	0.7721	9.73e-66	0.000641003	TRUE	293.251
rs4388254	SLE	Hyperthyroidism	5	T	C	133428601	0.378436	0.0432	0.0603977	0.0736	0.1118	3.71e-10	0.5574	TRUE	39.2594
rs4661543	SLE	Hyperthyroidism	1	G	T	15229101	0.274437	0.0012	0.0423755	0.0918	0.9327	9.4e-11	0.9893	TRUE	41.9426
rs4916215	SLE	Hyperthyroidism	1	T	C	173314540	0.223144	0.0443	0.0339693	0.0592	0.8154	5.07e-11	0.454	TRUE	43.1516
rs58688157	SLE	Hyperthyroidism	11	G	A	625085	-0.223144	-0.0204	0.0335647	0.0569	0.2068	2.97e-11	0.7199	TRUE	44.1982
rs58721818	SLE	Hyperthyroidism	6	T	C	138243739	0.65752	0.0633	0.0755941	0.173	0.01775	3.38e-18	0.7145	TRUE	75.6558
rs6671847	SLE	Hyperthyroidism	1	A	G	161478810	0.198851	-0.0338	0.0289651	0.0464	0.4542	6.64e-12	0.4668	TRUE	47.1309
rs6889239	SLE	Hyperthyroidism	5	C	T	150457771	0.277632	0.0167	0.03174	0.0513	0.2854	2.19e-18	0.7449	TRUE	76.5112
rs7097397	SLE	Hyperthyroidism	10	A	G	50025396	-0.18633	-0.0208	0.0287118	0.048	0.3713	8.6e-11	0.6642	TRUE	42.1158
rs73050535	SLE	Hyperthyroidism	12	T	C	5012503	-0.71335	0.2415	0.124134	0.316	0.005076	9.11e-09	0.4448	TRUE	33.0236
rs73068668	SLE	Hyperthyroidism	19	A	G	55763262	-0.314711	0.0482	0.0574903	0.0846	0.08266	4.4e-08	0.5687	TRUE	29.9664
rs7768653	SLE	Hyperthyroidism	6	T	C	106574794	-0.207014	-0.0085	0.0296891	0.0468	0.5346	3.11e-12	0.8554	TRUE	48.6189
rs7823055	SLE	Hyperthyroidism	8	T	G	55511676	-0.350657	-0.0002	0.0286208	0.0465	0.5692	1.64e-34	0.997	TRUE	150.107
rs7899626	SLE	Hyperthyroidism	10	T	C	63825561	0.182322	0.0069	0.0332532	0.0477	0.3905	4.19e-08	0.8847	TRUE	30.0615
rs9852014	SLE	Hyperthyroidism	3	G	A	129084581	0.620577	-0.002	0.0492727	0.0843	0.07975	2.26e-36	0.9807	TRUE	158.628
rs2736332, rs28361029 and rs2883442 were removed for containing incompatible alleles or being palindromic with intermediate allele frequencies.
SNPs, single-nucleotide polymorphisms. SLE, systemic lupus erythematosus. Chr, chromosome. EA, effect allele. OA, other allele. SE, standard error. EAF, effect allele frequency.

## Sheet: Supplementary Table 3
Supplementary Table 3 SNPs used as valid instrumental variables for SLE on hypothyroidism.
SNP	Exposure	Outcome	Chr	EA	OA	Position	β(exposure)	β(outcome)	SE(exposure)	SE(outcome)	EAF	P(exposure)	P(outcome)	Keep	F-statistic
rs10048743	SLE	Hypothyroidism	2	T	G	213890232	-0.231112	-0.0159	0.0412056	0.0139	0.8171	2.04e-08	0.2554	TRUE	31.4581
rs10200680	SLE	Hypothyroidism	2	T	C	223961877	-0.248461	-0.0125	0.0424835	0.0144	0.1688	4.96e-09	0.3856	TRUE	34.2039
rs1078324	SLE	Hypothyroidism	5	A	C	149202268	-0.71335	0.0207	0.0781665	0.0269	0.04161	7.11e-20	0.441199	TRUE	83.2845
rs10912578	SLE	Hypothyroidism	1	G	A	173251856	-0.24686	-0.017	0.0309918	0.0116	0.6841	1.65e-15	0.1412	TRUE	63.4465
rs1143679	SLE	Hypothyroidism	16	A	G	31276811	0.582216	0.0051	0.0399866	0.0168	0.1166	5.03e-48	0.761001	TRUE	212.002
rs12094036	SLE	Hypothyroidism	1	C	T	183558174	-0.328504	-0.0342	0.0578595	0.0187	0.09174	1.37e-08	0.0666607	TRUE	32.2353
rs12524498	SLE	Hypothyroidism	6	T	G	31444187	-0.673345	-0.119	0.120793	0.039	0.01984	2.48e-08	0.00225502	TRUE	31.0736
rs13019891	SLE	Hypothyroidism	2	T	G	113829869	-0.562119	-0.0061	0.0290336	0.0108	0.4615	1.65e-83	0.5748	TRUE	374.848
rs13136219	SLE	Hypothyroidism	4	T	C	102743687	-0.174353	-0.0084	0.027787	0.0112	0.3673	3.5e-10	0.4528	TRUE	39.3709
rs13332649	SLE	Hypothyroidism	16	G	A	85966683	-0.314711	-0.0069	0.0375683	0.012	0.2769	5.43e-17	0.5657	TRUE	70.1747
rs1464446	SLE	Hypothyroidism	3	T	G	146601295	-0.328504	0.0034	0.0401497	0.0141	0.1772	2.79e-16	0.8094	TRUE	66.9448
rs150180633	SLE	Hypothyroidism	6	T	C	31010047	0.928219	0.1061	0.0689573	0.0851	0.003759	2.66e-41	0.2124	TRUE	181.193
rs17849501	SLE	Hypothyroidism	1	T	C	183542323	0.81093	0.0621	0.0498642	0.0281	0.0381	1.81e-59	0.0268999	TRUE	264.478
rs2431697	SLE	Hypothyroidism	5	C	T	159879978	-0.223144	0.0073	0.0292964	0.011	0.3872	2.6e-14	0.5056	TRUE	58.0152
rs2459611	SLE	Hypothyroidism	2	T	C	191939187	0.261365	0.0405	0.045245	0.024	0.9467	7.62e-09	0.091939	TRUE	33.3698
rs2573219	SLE	Hypothyroidism	2	C	A	233288667	0.587787	0.0147	0.0429292	0.0193	0.08501	1.13e-42	0.4473	TRUE	187.471
rs268124	SLE	Hypothyroidism	2	T	C	65654364	0.18633	-0.0258	0.0323703	0.0111	0.6251	8.6e-09	0.0201298	TRUE	33.1339
rs2736332	SLE	Hypothyroidism	8	C	G	11339965	0.277632	0.0083	0.0320694	0.0139	0.2626	4.83e-18	0.5485	FALSE	74.9475
rs28361029	SLE	Hypothyroidism	6	A	G	31220203	-0.385662	0.1878	0.0613604	0.0784	0.004886	3.27e-10	0.0165798	FALSE	39.5037
rs28361029	SLE	Hypothyroidism	6	A	G	31220203	-0.385662	0.1174	0.0613604	0.0247	0.04933	3.27e-10	2.06e-06	TRUE	39.5037
rs28834423	SLE	Hypothyroidism	16	C	G	31351259	0.457425	0.0095	0.0365295	0.0161	0.129	5.65e-36	0.552199	FALSE	156.802
rs34703115	SLE	Hypothyroidism	2	C	T	40282854	-0.616186	-0.005	0.104778	0.0303	0.03344	4.08e-09	0.8697	TRUE	34.5847
rs35000415	SLE	Hypothyroidism	7	T	C	128585616	0.587787	0.0394	0.041539	0.015	0.1504	1.86e-45	0.00858104	TRUE	200.229
rs35251378	SLE	Hypothyroidism	19	A	G	10459969	-0.235722	-0.0101	0.0324266	0.0123	0.2613	3.61e-13	0.4095	TRUE	52.8442
rs353608	SLE	Hypothyroidism	11	G	A	35101738	0.18633	-0.0076	0.0280198	0.0108	0.5334	2.93e-11	0.4789	TRUE	44.2217
rs3747093	SLE	Hypothyroidism	22	A	G	21984379	0.262364	-0.0034	0.0345055	0.0117	0.3128	2.88e-14	0.768	TRUE	57.8138
rs389884	SLE	Hypothyroidism	6	G	A	31940897	0.928219	0.1618	0.0432319	0.02	0.09168	2.92e-102	7.07e-16	TRUE	460.991
rs4388254	SLE	Hypothyroidism	5	T	C	133428601	0.378436	0.0595	0.0603977	0.017	0.1126	3.71e-10	0.000466799	TRUE	39.2594
rs4661543	SLE	Hypothyroidism	1	G	T	15229101	0.274437	0.0414	0.0423755	0.0218	0.9331	9.4e-11	0.0576806	TRUE	41.9426
rs4916215	SLE	Hypothyroidism	1	T	C	173314540	0.223144	0.0181	0.0339693	0.0139	0.8158	5.07e-11	0.1932	TRUE	43.1516
rs58688157	SLE	Hypothyroidism	11	G	A	625085	-0.223144	-0.0281	0.0335647	0.0133	0.2062	2.97e-11	0.0353199	TRUE	44.1982
rs58721818	SLE	Hypothyroidism	6	T	C	138243739	0.65752	0.0753	0.0755941	0.0404	0.01796	3.38e-18	0.0623606	TRUE	75.6558
rs6671847	SLE	Hypothyroidism	1	A	G	161478810	0.198851	-0.0118	0.0289651	0.0108	0.4539	6.64e-12	0.2753	TRUE	47.1309
rs6889239	SLE	Hypothyroidism	5	C	T	150457771	0.277632	0.0163	0.03174	0.012	0.2862	2.19e-18	0.1723	TRUE	76.5112
rs7097397	SLE	Hypothyroidism	10	A	G	50025396	-0.18633	-0.0491	0.0287118	0.0112	0.3697	8.6e-11	1.12e-05	TRUE	42.1158
rs73050535	SLE	Hypothyroidism	12	T	C	5012503	-0.71335	0.008	0.124134	0.0764	0.005063	9.11e-09	0.9169	TRUE	33.0236
rs73068668	SLE	Hypothyroidism	19	A	G	55763262	-0.314711	0.0643	0.0574903	0.0195	0.08311	4.4e-08	0.000978408	TRUE	29.9664
rs7768653	SLE	Hypothyroidism	6	T	C	106574794	-0.207014	-0.0302	0.0296891	0.0109	0.5332	3.11e-12	0.00545004	TRUE	48.6189
rs7823055	SLE	Hypothyroidism	8	T	G	55511676	-0.350657	-0.0291	0.0286208	0.0108	0.5688	1.64e-34	0.00736597	TRUE	150.107
rs9852014	SLE	Hypothyroidism	3	G	A	129084581	0.620577	-0.0045	0.0492727	0.0198	0.07965	2.26e-36	0.8202	TRUE	158.628
rs2736332, rs28361029 and rs28834423 were removed for containing incompatible alleles or being palindromic with intermediate allele frequencies.
SNPs, single-nucleotide polymorphisms. SLE, systemic lupus erythematosus. Chr, chromosome. EA, effect allele. OA, other allele. SE, standard error. EAF, effect allele frequency.

## Sheet: Supplementary Table 4
Supplementary Table 4 SNPs used as valid instrumental variables for hyperthyroidism on SLE.
SNP	Exposure	Outcome	Chr	EA	OA	Position	β(exposure)	β(outcome)	SE(exposure)	SE(outcome)	EAF	P(exposure)	P(outcome)	Keep	F-statistic
rs179247	Hyperthyroidism	SLE	14	G	A	81432546	-0.3733	0.0198026	0.0472	0.0295396	0.5785	2.47e-15	0.502619	TRUE	62.5507
rs6679677	Hyperthyroidism	SLE	1	A	C	114303808	0.4689	0.336472	0.0692	0.0464854	0.1402	1.2e-11	4.55e-13	TRUE	45.9143
rs9265890	Hyperthyroidism	SLE	6	A	T	31313291	1.1583	0.122218	0.1391	0.0323259	0.05376	8.22e-17	0.000156326	FALSE	69.3406
rs9271671	Hyperthyroidism	SLE	6	T	G	32592794	-0.3124	-0.29267	0.0509	0.0368007	0.5815	8.19e-10	1.82e-15	TRUE	37.6692
rs9275576	Hyperthyroidism	SLE	6	T	C	32679326	0.9534	0.841567	0.0861	0.0403239	0.09458	1.7e-28	9.99e-97	TRUE	122.615
rs942495	Hyperthyroidism	SLE	6	T	C	33798580	0.502	-0.0202027	0.0903	0.0634942	0.07115	2.75e-08	0.750347	TRUE	30.9052
rs9265890 was removed for containing incompatible alleles and being palindromic with intermediate allele frequencies.
SNPs, single-nucleotide polymorphisms. SLE, systemic lupus erythematosus. Chr, chromosome. EA, effect allele. OA, other allele. SE, standard error. EAF, effect allele frequency.

## Sheet: Supplementary Table 5
Supplementary Table 5 SNPs used as valid instrumental variables for hypothyroidism on SLE.
SNP	Exposure	Outcome	Chr	EA	OA	Position	β(exposure)	β(outcome)	SE(exposure)	SE(outcome)	EAF	P(exposure)	P(outcome)	Keep	F-statistic
rs10199135	Hypothyroidism	SLE	2	G	A	204828611	-0.0849	0.00995033	0.0154	0.0619555	0.1434	3.65e-08	0.872405	TRUE	30.393
rs10425559	Hypothyroidism	SLE	19	G	A	4837487	-0.0633	-0.0198026	0.011	0.0324282	0.5994	9.36e-09	0.541423	TRUE	33.1148
rs10905668	Hypothyroidism	SLE	10	T	C	6092055	0.0775	0.0198026	0.0119	0.0321385	0.2855	8.31e-11	0.537785	TRUE	42.414
rs11153158	Hypothyroidism	SLE	6	C	T	109376118	0.0922	0.00995033	0.0154	0.0352183	0.142	2.18e-09	0.777535	TRUE	35.8443
rs11211645	Hypothyroidism	SLE	2	G	A	1412581	0.0931	-0.0725707	0.0109	0.0287679	0.4172	1.8e-17	0.0116482	TRUE	72.9535
rs11571297	Hypothyroidism	SLE	2	C	T	204745003	-0.1162	-0.0512933	0.0111	0.0284608	0.3711	1.74e-25	0.0715072	TRUE	109.589
rs11662485	Hypothyroidism	SLE	18	A	G	77276417	0.1162	0.10436	0.0197	0.0750482	0.08092	3.76e-09	0.164355	TRUE	34.792
rs1203941	Hypothyroidism	SLE	20	C	T	22596589	0.0912	0.0725707	0.0133	0.033975	0.7924	7.49e-12	0.0326791	TRUE	47.0204
rs12089835	Hypothyroidism	SLE	1	T	C	19771438	0.0682	-0.040822	0.0116	0.02802	0.3169	3.93e-09	0.145148	TRUE	34.5663
rs12922725	Hypothyroidism	SLE	16	G	A	85671713	-0.0716	0.0618754	0.0123	0.0358788	0.7272	5.71e-09	0.0846058	TRUE	33.8857
rs13289602	Hypothyroidism	SLE	9	C	G	4207974	0.1028	-0.0202027	0.0165	0.0425477	0.1199	5.03e-10	0.634913	FALSE	38.8167
rs1534430	Hypothyroidism	SLE	2	T	C	12644736	-0.0642	0.0487902	0.0109	0.0280317	0.4173	4.14e-09	0.0817655	TRUE	34.691
rs1683253	Hypothyroidism	SLE	1	C	T	114638577	0.0597	0.0392207	0.0108	0.0279056	0.5565	3.64e-08	0.159879	TRUE	30.5563
rs17008423	Hypothyroidism	SLE	4	T	C	149624705	-0.13	-0.0512933	0.0167	0.0340661	0.1228	6.19e-15	0.132144	TRUE	60.5974
rs17773965	Hypothyroidism	SLE	2	T	C	217631338	-0.0823	0.0295588	0.0125	0.0452645	0.2471	5.18e-11	0.513741	TRUE	43.3491
rs1934804	Hypothyroidism	SLE	6	G	A	148511237	0.0744	0.0392207	0.0112	0.0253275	0.3686	2.93e-11	0.121491	TRUE	44.1276
rs1990760	Hypothyroidism	SLE	2	T	C	163124051	0.0768	0.139262	0.0109	0.0295668	0.5849	2.06e-12	2.48e-06	TRUE	49.6443
rs1993945	Hypothyroidism	SLE	5	T	A	76518195	0.136	-0.0304592	0.0109	0.027296	0.4091	1.29e-35	0.264472	FALSE	155.677
rs2110451	Hypothyroidism	SLE	12	A	G	9931347	0.0838	0.0487902	0.012	0.0307159	0.2776	2.95e-12	0.112188	TRUE	48.7669
rs244689	Hypothyroidism	SLE	5	G	A	133422816	-0.0767	-0.198851	0.0124	0.0412563	0.7489	6e-10	1.44e-06	TRUE	38.2602
rs2928167	Hypothyroidism	SLE	5	G	A	76477820	-0.0877	0.122218	0.0135	0.043414	0.1994	8.94e-11	0.00487517	TRUE	42.2019
rs2983511	Hypothyroidism	SLE	6	C	G	166043959	-0.0901	0.0198026	0.0122	0.0367145	0.2627	1.65e-13	0.589633	FALSE	54.5419
rs3132487	Hypothyroidism	SLE	6	T	G	31243008	0.1701	-0.0943107	0.0146	0.0389368	0.1866	3.26e-31	0.0154291	FALSE	135.738
rs3775291	Hypothyroidism	SLE	4	T	C	187004074	-0.066	-0.0202027	0.0116	0.0230916	0.3153	1.27e-08	0.381631	TRUE	32.3722
rs41294854	Hypothyroidism	SLE	6	T	C	135401371	0.092	0.0582689	0.0163	0.044483	0.1232	1.62e-08	0.190225	TRUE	31.8567
rs4409785	Hypothyroidism	SLE	11	C	T	95311422	0.0891	0.0582689	0.0144	0.0349487	0.1669	5.96e-10	0.0954619	TRUE	38.2852
rs4853458	Hypothyroidism	SLE	2	G	A	191959489	-0.1144	-0.559616	0.0127	0.0326808	0.7687	2.85e-19	9.88e-66	TRUE	81.1418
rs61759532	Hypothyroidism	SLE	17	T	C	7240391	0.0751	0.173953	0.0138	0.0372127	0.1896	4.83e-08	2.95e-06	TRUE	29.6157
rs62073975	Hypothyroidism	SLE	17	A	G	45622690	-0.1249	0.0861777	0.0218	0.0674027	0.06624	1.08e-08	0.201056	TRUE	32.8255
rs6679677	Hypothyroidism	SLE	1	A	C	114303808	0.3161	0.336472	0.0153	0.0464854	0.1472	1.16e-94	4.55e-13	TRUE	426.841
rs7043516	Hypothyroidism	SLE	9	C	A	100617433	-0.0969	-0.0100503	0.0145	0.0826209	0.1682	2.43e-11	0.903181	TRUE	44.6593
rs707937	Hypothyroidism	SLE	6	G	C	31731014	-0.1114	-0.314711	0.0136	0.0396453	0.1983	2.65e-16	2.05e-15	FALSE	67.0954
rs7148630	Hypothyroidism	SLE	14	T	C	81484459	-0.1032	0.0100503	0.0174	0.0388253	0.8923	2.98e-09	0.795743	TRUE	35.1772
rs73192661	Hypothyroidism	SLE	3	T	C	188128794	-0.1041	0.0198026	0.0111	0.0360546	0.3839	6.45e-21	0.582841	TRUE	87.954
rs7320607	Hypothyroidism	SLE	13	A	G	24785637	0.0883	0.0392207	0.0118	0.0290741	0.2949	6.95e-14	0.177339	TRUE	55.996
rs76169968	Hypothyroidism	SLE	11	A	G	117082966	-0.1048	-0.0512933	0.0182	0.0524947	0.09834	8.44e-09	0.328513	TRUE	33.1573
rs7754251	Hypothyroidism	SLE	6	C	G	90989125	0.0816	0.0833816	0.0108	0.0292309	0.4489	4.58e-14	0.00433741	FALSE	57.0864
rs7850258	Hypothyroidism	SLE	9	G	A	100549013	0.2327	-0.00995033	0.0114	0.0330659	0.653	5.75e-93	0.763472	TRUE	416.661
rs7853472	Hypothyroidism	SLE	9	A	G	127036667	0.0964	0.00995033	0.011	0.0313538	0.3964	2.14e-18	0.750972	TRUE	76.8013
rs7902146	Hypothyroidism	SLE	10	T	C	63801030	-0.0776	-0.076961	0.0124	0.0307921	0.7503	4.15e-10	0.0124411	TRUE	39.1634
rs794999	Hypothyroidism	SLE	3	G	A	12229015	-0.0743	-0.0295588	0.0128	0.0351953	0.7722	6.43e-09	0.400992	TRUE	33.6944
rs877636	Hypothyroidism	SLE	12	A	G	56480583	-0.0738	-0.0861777	0.0117	0.0279264	0.6937	2.63e-10	0.00202946	TRUE	39.787
rs9277542	Hypothyroidism	SLE	6	C	T	33055247	-0.1092	0.131028	0.0128	0.0301243	0.255	1.23e-17	1.36e-05	TRUE	72.7822
rs932036	Hypothyroidism	SLE	4	T	A	26090862	0.0715	-0.0202027	0.0119	0.0277987	0.2829	1.98e-09	0.467379	FALSE	36.1009
rs13289602, rs1993945, rs2983511,rs3132487, rs707937, rs7754251 and rs932036 were removed for containing incompatible alleles or being palindromic with intermediate allele frequencies.
SNPs, single-nucleotide polymorphisms. SLE, systemic lupus erythematosus. Chr, chromosome. EA, effect allele. OA, other allele. SE, standard error. EAF, effect allele frequency.

## Sheet: Supplementary Table 6
Supplementary Table 6 SNPs used as valid instrumental variables in multivariable MR analysis.
SNP	Exposure	Outcome	β(hyperthyroidism)	β(hypothyroidism)	SE(hyperthyroidism)	SE(hypothyroidism)	β(outcome)	SE(outcome)	P(hyperthyroidism)	Keep(hyperthyrodism)	P(hypothyroidism)	Keep(hypothyrodism)	P(outcome)	Keep	F-statistic
rs10199135	Hyperthyroidism	SLE	-0.097	-0.0849	0.0657	0.0154	0.00995033	0.0619555	0.14	FALSE	3.65e-08	TRUE	0.872405	TRUE	30.393
rs10905668	Hyperthyroidism	SLE	0.0444	0.0775	0.0516	0.0119	0.0198026	0.0321385	0.3895	FALSE	8.31e-11	TRUE	0.537785	TRUE	42.414
rs11211645	Hyperthyroidism	SLE	-0.0559	0.0931	0.0471	0.0109	-0.0725707	0.0287679	0.2354	FALSE	1.8e-17	TRUE	0.0116482	TRUE	72.9535
rs11662485	Hyperthyroidism	SLE	-0.109	0.1162	0.0852	0.0197	0.10436	0.0750482	0.2009	FALSE	3.76e-09	TRUE	0.164355	TRUE	34.792
rs12089835	Hyperthyroidism	SLE	-0.0869	0.0682	0.0499	0.0116	-0.040822	0.02802	0.0816094	FALSE	3.93e-09	TRUE	0.145148	TRUE	34.5663
rs1534430	Hyperthyroidism	SLE	-0.092	-0.0642	0.0468	0.0109	0.0487902	0.0280317	0.0494197	FALSE	4.14e-09	TRUE	0.0817655	TRUE	34.691
rs17008423	Hyperthyroidism	SLE	-0.0698	-0.13	0.0706	0.0167	-0.0512933	0.0340661	0.3226	FALSE	6.19e-15	TRUE	0.132144	TRUE	60.5974
rs179247	Hyperthyroidism	SLE	-0.3733	-0.0238	0.0472	0.0109	0.0198026	0.0295396	2.47e-15	TRUE	0.0294802	FALSE	0.502619	TRUE	62.5507
rs1990760	Hyperthyroidism	SLE	0.0019	0.0768	0.0468	0.0109	0.139262	0.0295668	0.967	FALSE	2.06e-12	TRUE	2.48e-06	TRUE	49.6443
rs2928167	Hyperthyroidism	SLE	0.0243	-0.0877	0.0581	0.0135	0.122218	0.043414	0.674899	FALSE	8.94e-11	TRUE	0.00487517	TRUE	42.2019
rs41294854	Hyperthyroidism	SLE	0.0078	0.092	0.0701	0.0163	0.0582689	0.044483	0.9115	FALSE	1.62e-08	TRUE	0.190225	TRUE	31.8567
rs4853458	Hyperthyroidism	SLE	-0.1864	-0.1144	0.0552	0.0127	-0.559616	0.0326808	0.000730399	FALSE	2.85e-19	TRUE	9.88e-66	TRUE	81.1418
rs62073975	Hyperthyroidism	SLE	-0.1116	-0.1249	0.0922	0.0218	0.0861777	0.0674027	0.2262	FALSE	1.08e-08	TRUE	0.201056	TRUE	32.8255
rs7043516	Hyperthyroidism	SLE	0.0087	-0.0969	0.0623	0.0145	-0.0100503	0.0826209	0.8888	FALSE	2.43e-11	TRUE	0.903181	TRUE	44.6593
rs7320607	Hyperthyroidism	SLE	0.0277	0.0883	0.0509	0.0118	0.0392207	0.0290741	0.5861	FALSE	6.95e-14	TRUE	0.177339	TRUE	55.996
rs7850258	Hyperthyroidism	SLE	0.0548	0.2327	0.0482	0.0114	-0.00995033	0.0330659	0.2556	FALSE	5.75e-93	TRUE	0.763472	TRUE	416.661
rs7902146	Hyperthyroidism	SLE	-0.0755	-0.0776	0.0533	0.0124	-0.076961	0.0307921	0.157	FALSE	4.15e-10	TRUE	0.0124411	TRUE	39.1634
rs877636	Hyperthyroidism	SLE	0.0197	-0.0738	0.0501	0.0117	-0.0861777	0.0279264	0.6933	FALSE	2.63e-10	TRUE	0.00202946	TRUE	39.787
rs10425559	Hypothyroidism	SLE	-0.0334	-0.0633	0.0474	0.011	-0.0198026	0.0324282	0.4811	FALSE	9.36e-09	TRUE	0.541423	TRUE	33.1148
rs11153158	Hypothyroidism	SLE	0.0993	0.0922	0.0667	0.0154	0.00995033	0.0352183	0.1367	FALSE	2.18e-09	TRUE	0.777535	TRUE	35.8443
rs11571297	Hypothyroidism	SLE	-0.2093	-0.1162	0.0474	0.0111	-0.0512933	0.0284608	1.02e-05	FALSE	1.74e-25	TRUE	0.0715072	TRUE	109.589
rs1203941	Hypothyroidism	SLE	-0.0499	0.0912	0.0566	0.0133	0.0725707	0.033975	0.3784	FALSE	7.49e-12	TRUE	0.0326791	TRUE	47.0204
rs12922725	Hypothyroidism	SLE	0.0308	-0.0716	0.0528	0.0123	0.0618754	0.0358788	0.559399	FALSE	5.71e-09	TRUE	0.0846058	TRUE	33.8857
rs1683253	Hypothyroidism	SLE	0.0532	0.0597	0.0464	0.0108	0.0392207	0.0279056	0.2522	FALSE	3.64e-08	TRUE	0.159879	TRUE	30.5563
rs17773965	Hypothyroidism	SLE	0.0864	-0.0823	0.0534	0.0125	0.0295588	0.0452645	0.1055	FALSE	5.18e-11	TRUE	0.513741	TRUE	43.3491
rs1934804	Hypothyroidism	SLE	0.0948	0.0744	0.0481	0.0112	0.0392207	0.0253275	0.0487304	FALSE	2.93e-11	TRUE	0.121491	TRUE	44.1276
rs244689	Hypothyroidism	SLE	-0.1148	-0.0767	0.0534	0.0124	-0.198851	0.0412563	0.0317103	FALSE	6e-10	TRUE	1.44e-06	TRUE	38.2602
rs3775291	Hypothyroidism	SLE	-0.0796	-0.066	0.0495	0.0116	-0.0202027	0.0230916	0.1081	FALSE	1.27e-08	TRUE	0.381631	TRUE	32.3722
rs4409785	Hypothyroidism	SLE	0.0927	0.0891	0.0624	0.0144	0.0582689	0.0349487	0.1374	FALSE	5.96e-10	TRUE	0.0954619	TRUE	38.2852
rs61759532	Hypothyroidism	SLE	0.1043	0.0751	0.0591	0.0138	0.173953	0.0372127	0.0778395	FALSE	4.83e-08	TRUE	2.95e-06	TRUE	29.6157
rs6679677	Hypothyroidism	SLE	0.4689	0.3161	0.0692	0.0153	0.336472	0.0464854	1.2e-11	TRUE	1.16e-94	TRUE	4.55e-13	TRUE	45.9143
rs73192661	Hypothyroidism	SLE	-0.1825	-0.1041	0.0474	0.0111	0.0198026	0.0360546	0.000117401	FALSE	6.45e-21	TRUE	0.582841	TRUE	87.954
rs76169968	Hypothyroidism	SLE	-0.2859	-0.1048	0.0773	0.0182	-0.0512933	0.0524947	0.000217601	FALSE	8.44e-09	TRUE	0.328513	TRUE	33.1573
rs7853472	Hypothyroidism	SLE	0.029	0.0964	0.0473	0.011	0.00995033	0.0313538	0.539699	FALSE	2.14e-18	TRUE	0.750972	TRUE	76.8013
rs794999	Hypothyroidism	SLE	-0.0258	-0.0743	0.055	0.0128	-0.0295588	0.0351953	0.6382	FALSE	6.43e-09	TRUE	0.400992	TRUE	33.6944
rs9277542	Hypothyroidism	SLE	-0.0064	-0.1092	0.0534	0.0128	0.131028	0.0301243	0.9046	FALSE	1.23e-17	TRUE	1.36e-05	TRUE	72.7822
All SNPs were retained after harmonising. Only rs179247 and rs6679677 were inclued in MR estimate for hyperthyroidism on SLE. Only rs179247 was excluded from the MR estimate for hypothyroidism on SLE.
SNPs, single-nucleotide polymorphisms. SLE, systemic lupus erythematosus. SE, standard error.

## Sheet: Supplementary Table 7
Supplementary Table 7: Heterogeneity tests in bidirectional univariable MR analysis.
Exposure	Outcome	Method	Cochran's Q	Q_df	I2	P-value
SLE	Hyperthyroidism	MRE-IVW	34.4285	37	0	0.590216
	Hyperthyroidism	MR-Egger	32.6278	36	0	0.629776
SLE	Hypothyroidism	MRE-IVW	156.121	36	0.769409	6.66589e-17
Systemic lupus erythematosus		MR-Egger	152.719	35	0.770821	1.19104e-16
Hyperthyroidism	SLE	MRE-IVW	145.377	4	0.972485	1.99153e-30
Hyperthyroidism	Systemic lupus erythematosus	MR-Egger	93.2867	3	0.967841	4.31014e-20
Hypothyroidism	SLE	MRE-IVW	422.877	36	0.914869	1.5372e-67
Hypothyroidism		MR-Egger	421.197	35	0.916903	9.503e-68
SLE, systemic lupus erythematosus. MRE-IVW, multiplicative random effects-inverse variance weighted.

## Sheet: Supplementary Table 8
Supplementary Table 8: Pleiotropy tests in bidirectional univariable MR analysis.
Exposure	Outcome	MR-Egger Intercept	SE	P-value
SLE	Hyperthyroidism	-0.0307736	0.0229327	0.188028
SLE	Hypothyroidism	-0.00968551	0.0109693	0.383281
Hyperthyroidism	SLE	-0.300908	0.23249	0.286192
Hypothyroidism	SLE	-0.0180648	0.0483498	0.710936
SLE, systemic lupus erythematosus. MRE-IVW, multiplicative random effects-inverse variance weighted.

## Sheet: Supplementary Table 9
Supplementary Table 9a: Leave-one-out test for SLE on hyperthyroidism.							Supplementary Table 9c: Leave-one-out test for hyperthyroidism on SLE.
SNP	Exposure	Outcome	β	SE	P-value		SNP	Exposure	Outcome	β	SE	P-value
rs10048743	SLE	Hyperthyroidism	0.0441133	0.0295451	0.135416		rs179247	Hyperthyroidism	SLE	0.793944	0.144712	4.1e-08
rs10200680	SLE	Hyperthyroidism	0.043935	0.0295603	0.137204		rs6679677	Hyperthyroidism	SLE	0.644528	0.23791	0.00674613
rs1078324	SLE	Hyperthyroidism	0.0555682	0.0298753	0.0628847		rs9271671	Hyperthyroidism	SLE	0.629089	0.229127	0.00604025
rs10912578	SLE	Hyperthyroidism	0.0469154	0.0296747	0.113881		rs9275576	Hyperthyroidism	SLE	0.327095	0.249268	0.189444
rs1143679	SLE	Hyperthyroidism	0.0526453	0.0302212	0.0815093		rs942495	Hyperthyroidism	SLE	0.700814	0.205701	0.000656903
rs12094036	SLE	Hyperthyroidism	0.0439368	0.0295717	0.13734		All	Hyperthyroidism	SLE	0.652311	0.195078	0.000826238
rs12524498	SLE	Hyperthyroidism	0.0394335	0.0295828	0.182535		SLE, systemic lupus erythematosus. SNP, single-nucleotide polymorphism. SE, standard error.
rs13019891	SLE	Hyperthyroidism	0.0496707	0.0313985	0.113661
rs13136219	SLE	Hyperthyroidism	0.0475458	0.0295241	0.107309
rs13332649	SLE	Hyperthyroidism	0.045081	0.0298391	0.130838
rs1464446	SLE	Hyperthyroidism	0.0491514	0.0297352	0.0983371
rs150180633	SLE	Hyperthyroidism	0.0454883	0.0294402	0.122321
rs17849501	SLE	Hyperthyroidism	0.0442851	0.0299342	0.13903
rs2431697	SLE	Hyperthyroidism	0.0489729	0.0296394	0.0984754
rs2459611	SLE	Hyperthyroidism	0.0433916	0.0294383	0.140486
rs2573219	SLE	Hyperthyroidism	0.0370975	0.0300256	0.216634
rs268124	SLE	Hyperthyroidism	0.0503565	0.0295508	0.0883686
rs28361029	SLE	Hyperthyroidism	0.039857	0.0295242	0.177024
rs34703115	SLE	Hyperthyroidism	0.0432172	0.0296461	0.144904
rs35000415	SLE	Hyperthyroidism	0.0383689	0.030469	0.207931
rs35251378	SLE	Hyperthyroidism	0.0381957	0.0296144	0.197131
rs353608	SLE	Hyperthyroidism	0.0450602	0.029562	0.127444
rs3747093	SLE	Hyperthyroidism	0.0510906	0.0297053	0.0854479
rs4274624	SLE	Hyperthyroidism	0.0161193	0.0307428	0.60005
rs4388254	SLE	Hyperthyroidism	0.0428442	0.0296952	0.149078
rs4661543	SLE	Hyperthyroidism	0.04478	0.0294687	0.128617
rs4916215	SLE	Hyperthyroidism	0.0425593	0.0295364	0.14961
rs58688157	SLE	Hyperthyroidism	0.0438382	0.0295515	0.137955
rs58721818	SLE	Hyperthyroidism	0.0438158	0.0295395	0.137995
rs6671847	SLE	Hyperthyroidism	0.0479173	0.0295901	0.105368
rs6889239	SLE	Hyperthyroidism	0.0440627	0.0297326	0.13835
rs7097397	SLE	Hyperthyroidism	0.0435852	0.0295475	0.140188
rs73050535	SLE	Hyperthyroidism	0.0461581	0.0294197	0.116659
rs73068668	SLE	Hyperthyroidism	0.0468539	0.0295316	0.112611
rs7768653	SLE	Hyperthyroidism	0.0445273	0.0296057	0.132579
rs7823055	SLE	Hyperthyroidism	0.0467308	0.0301018	0.120561
rs7899626	SLE	Hyperthyroidism	0.0445532	0.0295416	0.131515
rs9852014	SLE	Hyperthyroidism	0.046805	0.0300654	0.119525
All	SLE	Hyperthyroidism	0.0444688	0.029355	0.129808
SLE, systemic lupus erythematosus. SNP, single-nucleotide polymorphism. SE, standard error.
Supplementary Table 9b: Leave-one-out test for SLE on hypothyroidism.							Supplementary Table 9d: Leave-one-out test for hypothyroidism on SLE.
SNP	Exposure	Outcome	β	SE	P-value		SNP	Exposure	Outcome	β	SE	P-value
rs10048743	SLE	Hypothyroidism	0.0473373	0.0145672	0.00115576		rs10199135	Hypothyroidism	SLE	0.491997	0.19235	0.0105332
rs10200680	SLE	Hypothyroidism	0.0475779	0.0145804	0.00110181		rs10425559	Hypothyroidism	SLE	0.490573	0.193054	0.0110499
rs1078324	SLE	Hypothyroidism	0.0502352	0.0145206	0.000541036		rs10905668	Hypothyroidism	SLE	0.492714	0.193608	0.0109305
rs10912578	SLE	Hypothyroidism	0.0471541	0.0146249	0.0012631		rs11153158	Hypothyroidism	SLE	0.496633	0.193762	0.0103739
rs1143679	SLE	Hypothyroidism	0.0499403	0.0148128	0.000747794		rs11211645	Hypothyroidism	SLE	0.530345	0.191043	0.00550227
rs12094036	SLE	Hypothyroidism	0.0467848	0.0145375	0.0012899		rs11571297	Hypothyroidism	SLE	0.49103	0.197021	0.0126927
rs12524498	SLE	Hypothyroidism	0.0457818	0.0143433	0.00141363		rs11662485	Hypothyroidism	SLE	0.485491	0.192569	0.0116981
rs13019891	SLE	Hypothyroidism	0.0529791	0.0152885	0.00052966		rs1203941	Hypothyroidism	SLE	0.481605	0.193941	0.0130188
rs13136219	SLE	Hypothyroidism	0.0476097	0.0145613	0.00107696		rs12089835	Hypothyroidism	SLE	0.50851	0.192074	0.00810978
rs13332649	SLE	Hypothyroidism	0.0484742	0.0146958	0.000971987		rs12922725	Hypothyroidism	SLE	0.505139	0.191441	0.0083245
rs1464446	SLE	Hypothyroidism	0.0491334	0.0145782	0.000750768		rs1534430	Hypothyroidism	SLE	0.508804	0.1916	0.00791774
rs150180633	SLE	Hypothyroidism	0.0472412	0.014494	0.00111663		rs1683253	Hypothyroidism	SLE	0.486123	0.19328	0.011899
rs17849501	SLE	Hypothyroidism	0.0464365	0.0147356	0.00162539		rs17008423	Hypothyroidism	SLE	0.492874	0.196335	0.0120604
rs2431697	SLE	Hypothyroidism	0.0492002	0.0144928	0.000686792		rs17773965	Hypothyroidism	SLE	0.497141	0.192383	0.00976276
rs2459611	SLE	Hypothyroidism	0.0470145	0.0144546	0.00114367		rs1934804	Hypothyroidism	SLE	0.487463	0.19453	0.0122157
rs2573219	SLE	Hypothyroidism	0.0486464	0.0147808	0.000997671		rs1990760	Hypothyroidism	SLE	0.460675	0.191169	0.0159622
rs268124	SLE	Hypothyroidism	0.0501133	0.0141058	0.000381353		rs2110451	Hypothyroidism	SLE	0.486331	0.194157	0.012251
rs28361029	SLE	Hypothyroidism	0.0516959	0.0130589	7.53717e-05		rs244689	Hypothyroidism	SLE	0.466093	0.189415	0.0138665
rs34703115	SLE	Hypothyroidism	0.048399	0.01459	0.000909031		rs2928167	Hypothyroidism	SLE	0.512226	0.189789	0.00695655
rs35000415	SLE	Hypothyroidism	0.0461062	0.0150005	0.00211461		rs3775291	Hypothyroidism	SLE	0.493168	0.194329	0.0111551
rs35251378	SLE	Hypothyroidism	0.0476999	0.0146043	0.00109019		rs41294854	Hypothyroidism	SLE	0.486593	0.1932	0.0117822
rs353608	SLE	Hypothyroidism	0.0488702	0.0144699	0.000731793		rs4409785	Hypothyroidism	SLE	0.485162	0.193846	0.0123207
rs3747093	SLE	Hypothyroidism	0.0490822	0.0145633	0.000750971		rs4853458	Hypothyroidism	SLE	0.31757	0.126244	0.0118857
rs389884	SLE	Hypothyroidism	0.0333475	0.0132573	0.0118894		rs61759532	Hypothyroidism	SLE	0.46552	0.189987	0.0142748
rs4388254	SLE	Hypothyroidism	0.0450027	0.0143609	0.00172611		rs62073975	Hypothyroidism	SLE	0.50098	0.191867	0.00902558
rs4661543	SLE	Hypothyroidism	0.0468415	0.0144529	0.00119122		rs6679677	Hypothyroidism	SLE	0.393957	0.202694	0.0519439
rs4916215	SLE	Hypothyroidism	0.0472055	0.0145529	0.00117984		rs7043516	Hypothyroidism	SLE	0.490129	0.192314	0.0108159
rs58688157	SLE	Hypothyroidism	0.0465663	0.0144929	0.00131341		rs7148630	Hypothyroidism	SLE	0.50141	0.193489	0.00955812
rs58721818	SLE	Hypothyroidism	0.0467728	0.0145129	0.00126929		rs73192661	Hypothyroidism	SLE	0.506214	0.193536	0.00890684
rs6671847	SLE	Hypothyroidism	0.0493476	0.0144094	0.000615543		rs7320607	Hypothyroidism	SLE	0.489791	0.19471	0.0118867
rs6889239	SLE	Hypothyroidism	0.0473298	0.0146605	0.00124492		rs76169968	Hypothyroidism	SLE	0.488496	0.193134	0.0114284
rs7097397	SLE	Hypothyroidism	0.0447711	0.0139498	0.00132994		rs7850258	Hypothyroidism	SLE	0.583026	0.204237	0.00430834
rs73050535	SLE	Hypothyroidism	0.0478581	0.0144938	0.000960056		rs7853472	Hypothyroidism	SLE	0.499945	0.194451	0.0101389
rs73068668	SLE	Hypothyroidism	0.050738	0.0137646	0.000227691		rs7902146	Hypothyroidism	SLE	0.478568	0.193466	0.0133741
rs7768653	SLE	Hypothyroidism	0.0459217	0.0144357	0.00146711		rs794999	Hypothyroidism	SLE	0.489757	0.193266	0.0112732
rs7823055	SLE	Hypothyroidism	0.0457725	0.0147845	0.0019616		rs877636	Hypothyroidism	SLE	0.473727	0.193277	0.0142449
rs9852014	SLE	Hypothyroidism	0.0502715	0.0146764	0.000614042		rs9277542	Hypothyroidism	SLE	0.558995	0.186663	0.00274746
All	SLE	Hypothyroidism	0.0476161	0.0142756	0.000851501		All	Hypothyroidism	SLE	0.488508	0.189271	0.00985169
SLE, systemic lupus erythematosus. SNP, single-nucleotide polymorphism. SE, standard error.							SLE, systemic lupus erythematosus. SNP, single-nucleotide polymorphism. SE, standard error.
